# Supplementary material for: Survey of Pancreatic Enzyme Replacement Therapy Dosing Experiences in Adults with Exocrine Pancreatic Insufficiency
Source: Healthcare (Basel). 2023 Aug 17;11(16):2316. doi: 10.3390/healthcare11162316 (PMC10454644; doi:10.3390/healthcare11162316)
Supplement: Supplementary file 1 [file healthcare-11-02316-s001.zip]

Archive with 1 entries (1 files):
- healthcare-2520941-supplementary.pdf
